# Supplementary material for: Exploring the HIV continuum of care among young black MSM
Source: PLoS One. 2017 Jun 29;12(6):e0179688. doi: 10.1371/journal.pone.0179688 (PMC5491033; doi:10.1371/journal.pone.0179688)
Supplement: S1 File — (XLSX) [file pone.0179688.s001.xlsx]

## Sheet: revisionCOC
Variable names	Obs	age	D7	D16	depression	isolation	EmoSupport_t100	Tangsupport_t100	AffecSupport_t100	InterSupport_t100	incare	HIVSTAT_re	Education	income	insurance_d	hivt5_1	hivt11a_1	anxiety_cat	SU1	marijuana	crackcocaine	meth	club	opiates	inhalants	sexualidentity	missingvisit	HIVT14a_cat	HIVT14b_cat	HIVT14c_cat	SECHCP_all_po_cat	hivt6_1_90
Variable descriptions	Obs	Age	Homelessness past 6M	Arrested past 3M	Depressive symptomology	Social isolation	Social Support - Emotional/informational subscale	Social Support- Tangible support subscale	Social Support- Affectionate support subscale	Social Support-Positive social interaction support subscale	In HIV care	HIV status	Education	Annual income	Health insurance	ART uptake	Undetectable viral load	Categorical anxiety	Any Alcohol use in the last 3M	Any marijuana use in the last 3M	Any crack/cocaine us in the last 3M	Any methamphetamine use in last 3M	Any club drug use in last 3M	Any club drug use in last 3M	Any inhalant use in last 3M	Sexual identity	Missed HIV visits	HIV status disclosure- friend	HIV status disclosure- family	HIV status disclosure- sexual partner	Self-efficacy for communicating with health care providers	Medication adherence
	1	25	(1)Yes	(1)Yes	depressed	isolated	59.375	18.75	16.667	50	incare	positive	High school grad/GED to some prof/tech school or college	$11,000-20,999	insured	(1)Yes	(0)No	minimal+moderate anxiety	(1)Yes	yes	no	no	no	no	no	gay	never missed	disclosed to A few/ Most people/all	disclosed to A few/ Most people/all	disclosed to A few/ Most people/all	Not at all/somewhat/moderately sure	greater equal to 90
	2	27	(2)No	(2)No	not depressed	isolated	100	100	100	100	incare	positive	High school grad/GED to some prof/tech school or college	$21,000-30,999	insured	(1)Yes	(1)Yes	minimal+moderate anxiety	(1)Yes	yes	no	no	no	no	no	gay	never missed	disclosed to none	disclosed to none	disclosed to A few/ Most people/all	very/totally sure	greater equal to 90
	3	22	(2)No	(2)No	not depressed	isolated	93.75	68.75	100	100	incare	positive	High school grad/GED to some prof/tech school or college	$21,000-30,999	insured	(1)Yes	(1)Yes	minimal+moderate anxiety	(1)Yes	yes	no	no	no	no	no	non-gay	missed visit	disclosed to A few/ Most people/all	disclosed to A few/ Most people/all	disclosed to A few/ Most people/all	very/totally sure	.
	4	30	(2)No	(2)No	not depressed	isolated	100	81.25	100	100	incare	positive	some high school or less	less than $10,999	insured	(1)Yes	(1)Yes	minimal+moderate anxiety	(2)No	yes	no	no	no	no	no	non-gay	missed visit	disclosed to none	disclosed to none	disclosed to A few/ Most people/all	very/totally sure	greater equal to 90
	5	26	(2)No	(2)No	depressed	not isolated	75	75	91.667	75	incare	positive	High school grad/GED to some prof/tech school or college	$31,000 or more	insured	(1)Yes	(1)Yes	moderate+severe anxiety	(1)Yes	no	no	no	no	no	no	gay	never missed	disclosed to A few/ Most people/all	disclosed to A few/ Most people/all	disclosed to A few/ Most people/all	very/totally sure	greater equal to 90
	6	24	(2)No	(2)No	not depressed	not isolated	71.875	75	83.333	75	incare	positive	High school grad/GED to some prof/tech school or college	$21,000-30,999	insured	(1)Yes	(1)Yes	minimal+moderate anxiety	(1)Yes	yes	no	no	no	no	no	non-gay	never missed	disclosed to A few/ Most people/all	disclosed to none	disclosed to A few/ Most people/all	Not at all/somewhat/moderately sure	greater equal to 90
	7	21	(2)No	(2)No	depressed	isolated	31.25	18.75	16.667	8.333	incare	positive	High school grad/GED to some prof/tech school or college	$11,000-20,999	not insured	(1)Yes	(1)Yes	moderate+severe anxiety	(1)Yes	no	no	no	no	no	no	gay	never missed	disclosed to none	disclosed to none	disclosed to A few/ Most people/all	very/totally sure	greater equal to 90
	8	24	(1)Yes	(2)No	depressed	not isolated	65.625	87.5	83.333	75	not incare	positive	High school grad/GED to some prof/tech school or college	$11,000-20,999	not insured	.	.	minimal+moderate anxiety	(1)Yes	yes	no	no	no	no	no	gay	.	.	.	.	Not at all/somewhat/moderately sure	.
	9	26	(2)No	(2)No	not depressed	not isolated	100	100	100	100	incare	positive	High school grad/GED to some prof/tech school or college	less than $10,999	insured	(1)Yes	(1)Yes	minimal+moderate anxiety	(1)Yes	no	no	no	no	no	no	gay	never missed	disclosed to A few/ Most people/all	disclosed to none	disclosed to A few/ Most people/all	very/totally sure	greater equal to 90
	10	23	(2)No	(2)No	depressed	not isolated	65.625	43.75	50	75	incare	positive	High school grad/GED to some prof/tech school or college	less than $10,999	insured	(1)Yes	(1)Yes	moderate+severe anxiety	(1)Yes	no	no	no	no	no	no	gay	never missed	disclosed to A few/ Most people/all	disclosed to A few/ Most people/all	disclosed to A few/ Most people/all	very/totally sure	.
	11	27	(2)No	(2)No	not depressed	not isolated	31.25	68.75	75	75	incare	positive	High school grad/GED to some prof/tech school or college	$31,000 or more	insured	(1)Yes	(1)Yes	minimal+moderate anxiety	(1)Yes	no	no	no	no	no	no	non-gay	missed visit	disclosed to A few/ Most people/all	disclosed to A few/ Most people/all	disclosed to A few/ Most people/all	very/totally sure	greater equal to 90
	12	18	(2)No	(2)No	depressed	not isolated	62.5	75	75	75	incare	positive	High school grad/GED to some prof/tech school or college	less than $10,999	insured	(1)Yes	(1)Yes	minimal+moderate anxiety	(2)No	no	no	no	no	no	no	non-gay	never missed	disclosed to A few/ Most people/all	disclosed to A few/ Most people/all	disclosed to A few/ Most people/all	Not at all/somewhat/moderately sure	greater equal to 90
	13	20	(1)Yes	(2)No	depressed	isolated	0	6.25	16.667	50	not incare	positive	some high school or less	$11,000-20,999	insured	.	.	moderate+severe anxiety	(1)Yes	yes	no	no	yes	no	no	gay	.	.	.	.	Not at all/somewhat/moderately sure	.
	14	24	(2)No	(2)No	depressed	isolated	71.875	81.25	58.333	66.667	not incare	positive	High school grad/GED to some prof/tech school or college	$21,000-30,999	not insured	(0)No	.	minimal+moderate anxiety	(1)Yes	yes	no	no	no	no	no	gay	.	disclosed to A few/ Most people/all	disclosed to none	disclosed to A few/ Most people/all	Not at all/somewhat/moderately sure	.
	15	22	(1)Yes	(1)Yes	depressed	not isolated	50	50	50	50	incare	positive	High school grad/GED to some prof/tech school or college	$11,000-20,999	not insured	(0)No	(0)No	moderate+severe anxiety	(1)Yes	yes	no	no	no	no	no	gay	never missed	disclosed to A few/ Most people/all	disclosed to A few/ Most people/all	disclosed to A few/ Most people/all	Not at all/somewhat/moderately sure	.
	16	22	(2)No	(2)No	not depressed	isolated	96.875	87.5	100	100	incare	positive	some high school or less	less than $10,999	insured	(1)Yes	(1)Yes	minimal+moderate anxiety	(1)Yes	yes	yes	no	no	no	no	gay	missed visit	disclosed to A few/ Most people/all	disclosed to A few/ Most people/all	disclosed to A few/ Most people/all	very/totally sure	greater equal to 90
	17	24	(2)No	(2)No	depressed	isolated	34.375	75	16.667	0	incare	positive	Degree (prof.tech/college/more than college)	less than $10,999	insured	(1)Yes	(1)Yes	minimal+moderate anxiety	(1)Yes	no	no	no	no	no	no	gay	never missed	disclosed to A few/ Most people/all	disclosed to A few/ Most people/all	disclosed to A few/ Most people/all	very/totally sure	.
	18	21	(2)No	(2)No	not depressed	not isolated	75	50	50	50	incare	positive	High school grad/GED to some prof/tech school or college	.	insured	(1)Yes	(1)Yes	minimal+moderate anxiety	(2)No	yes	no	no	no	no	no	gay	missed visit	.	.	.	very/totally sure	.
	19	27	(2)No	(2)No	not depressed	not isolated	100	50	100	75	incare	positive	Degree (prof.tech/college/more than college)	$11,000-20,999	not insured	(1)Yes	(1)Yes	minimal+moderate anxiety	(1)Yes	yes	no	no	no	no	no	gay	never missed	disclosed to A few/ Most people/all	disclosed to none	disclosed to A few/ Most people/all	very/totally sure	greater equal to 90
	20	26	(2)No	(2)No	depressed	isolated	25	0	0	0	not incare	positive	High school grad/GED to some prof/tech school or college	less than $10,999	insured	.	.	minimal+moderate anxiety	(1)Yes	yes	no	no	no	yes	no	non-gay	.	.	.	.	Not at all/somewhat/moderately sure	.
	21	22	(2)No	(2)No	depressed	not isolated	96.875	87.5	50	41.667	incare	positive	High school grad/GED to some prof/tech school or college	less than $10,999	insured	(1)Yes	(1)Yes	minimal+moderate anxiety	(1)Yes	yes	no	no	no	no	no	gay	missed visit	disclosed to A few/ Most people/all	disclosed to A few/ Most people/all	disclosed to A few/ Most people/all	very/totally sure	.
	22	29	(1)Yes	(2)No	depressed	isolated	71.875	87.5	100	100	incare	positive	High school grad/GED to some prof/tech school or college	less than $10,999	insured	(1)Yes	(0)No	minimal+moderate anxiety	(2)No	yes	no	no	no	no	no	gay	missed visit	disclosed to A few/ Most people/all	disclosed to A few/ Most people/all	disclosed to A few/ Most people/all	very/totally sure	.
	23	27	(2)No	(2)No	depressed	isolated	0	0	8.333	16.667	incare	positive	High school grad/GED to some prof/tech school or college	$21,000-30,999	insured	(1)Yes	(1)Yes	moderate+severe anxiety	(1)Yes	no	no	no	no	no	no	gay	missed visit	disclosed to none	disclosed to A few/ Most people/all	disclosed to A few/ Most people/all	Not at all/somewhat/moderately sure	greater equal to 90
	24	22	(1)Yes	(2)No	depressed	isolated	68.75	43.75	8.333	50	incare	positive	High school grad/GED to some prof/tech school or college	less than $10,999	insured	(1)Yes	(1)Yes	moderate+severe anxiety	(1)Yes	yes	no	no	no	no	no	gay	never missed	disclosed to A few/ Most people/all	disclosed to A few/ Most people/all	disclosed to A few/ Most people/all	very/totally sure	greater equal to 90
	25	28	(2)No	(1)Yes	depressed	isolated	12.5	12.5	75	91.667	incare	positive	High school grad/GED to some prof/tech school or college	less than $10,999	insured	(1)Yes	(1)Yes	minimal+moderate anxiety	(1)Yes	yes	yes	no	no	no	no	gay	missed visit	disclosed to A few/ Most people/all	disclosed to none	disclosed to A few/ Most people/all	very/totally sure	less than 90
	26	23	(2)No	(2)No	depressed	not isolated	100	93.75	100	100	incare	positive	High school grad/GED to some prof/tech school or college	$11,000-20,999	insured	(1)Yes	(1)Yes	minimal+moderate anxiety	(2)No	no	no	no	no	no	no	gay	never missed	disclosed to A few/ Most people/all	disclosed to A few/ Most people/all	disclosed to A few/ Most people/all	very/totally sure	greater equal to 90
	27	26	(2)No	(2)No	not depressed	not isolated	78.125	75	100	75	incare	positive	High school grad/GED to some prof/tech school or college	$31,000 or more	insured	(1)Yes	(1)Yes	minimal+moderate anxiety	(1)Yes	yes	no	no	no	no	no	gay	never missed	disclosed to A few/ Most people/all	disclosed to A few/ Most people/all	disclosed to A few/ Most people/all	very/totally sure	greater equal to 90
	28	29	(2)No	(2)No	not depressed	isolated	62.5	81.25	50	66.667	incare	positive	Degree (prof.tech/college/more than college)	$31,000 or more	insured	(1)Yes	(1)Yes	minimal+moderate anxiety	(1)Yes	no	no	no	no	no	no	gay	missed visit	disclosed to none	disclosed to none	disclosed to A few/ Most people/all	very/totally sure	greater equal to 90		disclosed to none
	29	24	(1)Yes	(2)No	depressed	isolated	75	75	75	75	incare	positive	Degree (prof.tech/college/more than college)	less than $10,999	insured	(1)Yes	.	minimal+moderate anxiety	(2)No	yes	no	no	no	no	no	non-gay	missed visit	disclosed to A few/ Most people/all	disclosed to A few/ Most people/all	disclosed to A few/ Most people/all	very/totally sure	less than 90		disclosed to A few/ Most people/all
	30	24	(2)No	(2)No	not depressed	not isolated	100	50	8.333	50	incare	positive	Degree (prof.tech/college/more than college)	$31,000 or more	insured	(1)Yes	(1)Yes	minimal+moderate anxiety	(1)Yes	yes	no	no	no	no	no	non-gay	never missed	disclosed to none	disclosed to A few/ Most people/all	disclosed to A few/ Most people/all	very/totally sure	greater equal to 90
	31	30	(2)No	(2)No	depressed	isolated	50	12.5	41.667	25	incare	positive	High school grad/GED to some prof/tech school or college	$21,000-30,999	insured	(1)Yes	(1)Yes	minimal+moderate anxiety	(1)Yes	yes	no	no	no	no	no	gay	never missed	disclosed to none	disclosed to none	disclosed to A few/ Most people/all	very/totally sure	less than 90
	32	23	(2)No	(2)No	not depressed	not isolated	75	75	75	75	incare	positive	Degree (prof.tech/college/more than college)	$31,000 or more	insured	(1)Yes	(1)Yes	minimal+moderate anxiety	(1)Yes	no	no	no	no	no	no	non-gay	missed visit	disclosed to A few/ Most people/all	disclosed to A few/ Most people/all	disclosed to A few/ Most people/all	very/totally sure	greater equal to 90
	33	18	(1)Yes	(2)No	depressed	isolated	0	37.5	75	0	incare	positive	some high school or less	less than $10,999	insured	(1)Yes	(0)No	moderate+severe anxiety	(1)Yes	no	yes	no	no	no	no	gay	missed visit	disclosed to A few/ Most people/all	disclosed to A few/ Most people/all	disclosed to A few/ Most people/all	very/totally sure	greater equal to 90
	34	29	(1)Yes	(2)No	depressed	isolated	15.625	12.5	8.333	16.667	incare	positive	High school grad/GED to some prof/tech school or college	less than $10,999	insured	(1)Yes	(1)Yes	moderate+severe anxiety	(2)No	no	no	no	no	no	no	gay	never missed	disclosed to A few/ Most people/all	disclosed to A few/ Most people/all	disclosed to A few/ Most people/all	very/totally sure	less than 90
	35	21	(2)No	(2)No	depressed	isolated	68.75	43.75	91.667	75	incare	positive	High school grad/GED to some prof/tech school or college	less than $10,999	not insured	(1)Yes	(1)Yes	minimal+moderate anxiety	(1)Yes	yes	no	no	no	no	no	non-gay	missed visit	disclosed to A few/ Most people/all	disclosed to A few/ Most people/all	disclosed to A few/ Most people/all	very/totally sure	greater equal to 90
	36	30	(1)Yes	(2)No	not depressed	isolated	100	100	100	100	not incare	positive	High school grad/GED to some prof/tech school or college	less than $10,999	not insured	.	.	minimal+moderate anxiety	(1)Yes	yes	no	no	no	no	yes	non-gay	.	.	.	.	Not at all/somewhat/moderately sure	.
	37	26	(2)No	(2)No	not depressed	isolated	100	100	100	100	incare	positive	High school grad/GED to some prof/tech school or college	$11,000-20,999	insured	(0)No	(0)No	minimal+moderate anxiety	(2)No	no	no	no	no	no	no	gay	.	disclosed to A few/ Most people/all	disclosed to none	disclosed to none	very/totally sure	.
	38	29	(2)No	(2)No	not depressed	not isolated	100	100	100	100	incare	positive	High school grad/GED to some prof/tech school or college	$11,000-20,999	insured	(1)Yes	(0)No	minimal+moderate anxiety	(1)Yes	no	no	no	no	no	no	gay	missed visit	disclosed to none	disclosed to A few/ Most people/all	disclosed to A few/ Most people/all	very/totally sure	less than 90
	39	25	(1)Yes	(2)No	not depressed	not isolated	46.875	31.25	33.333	50	incare	positive	High school grad/GED to some prof/tech school or college	$21,000-30,999	not insured	(0)No	(0)No	moderate+severe anxiety	(1)Yes	yes	yes	no	no	no	no	gay	missed visit	disclosed to A few/ Most people/all	disclosed to A few/ Most people/all	disclosed to A few/ Most people/all	Not at all/somewhat/moderately sure	.
	40	20	(2)No	(2)No	not depressed	not isolated	100	100	100	100	incare	positive	Degree (prof.tech/college/more than college)	$11,000-20,999	insured	(1)Yes	(1)Yes	minimal+moderate anxiety	(1)Yes	yes	no	no	no	no	no	gay	never missed	disclosed to A few/ Most people/all	disclosed to A few/ Most people/all	disclosed to A few/ Most people/all	very/totally sure	greater equal to 90
	41	24	(2)No	(2)No	depressed	not isolated	34.375	0	83.333	100	not incare	positive	High school grad/GED to some prof/tech school or college	less than $10,999	not insured	(0)No	.	moderate+severe anxiety	(1)Yes	yes	no	no	no	no	no	gay	.	disclosed to A few/ Most people/all	disclosed to none	disclosed to A few/ Most people/all	very/totally sure	.
	42	29	(2)No	(2)No	not depressed	not isolated	100	100	100	100	incare	positive	High school grad/GED to some prof/tech school or college	$21,000-30,999	insured	(1)Yes	(1)Yes	minimal+moderate anxiety	(1)Yes	no	no	no	no	no	no	gay	missed visit	disclosed to A few/ Most people/all	disclosed to none	disclosed to A few/ Most people/all	very/totally sure	.
	43	26	(1)Yes	(2)No	depressed	isolated	12.5	75	41.667	25	incare	positive	High school grad/GED to some prof/tech school or college	less than $10,999	insured	(1)Yes	(1)Yes	moderate+severe anxiety	(1)Yes	no	no	no	no	no	no	gay	missed visit	disclosed to none	disclosed to A few/ Most people/all	disclosed to A few/ Most people/all	very/totally sure	greater equal to 90
	44	25	(1)Yes	(2)No	depressed	isolated	25	25	25	58.333	incare	positive	High school grad/GED to some prof/tech school or college	$31,000 or more	insured	(1)Yes	(0)No	minimal+moderate anxiety	(1)Yes	yes	yes	no	no	no	yes	gay	missed visit	disclosed to A few/ Most people/all	disclosed to A few/ Most people/all	disclosed to A few/ Most people/all	very/totally sure	less than 90
	45	21	(2)No	(2)No	.	not isolated	31.25	.	.	.	incare	positive	High school grad/GED to some prof/tech school or college	$11,000-20,999	not insured	(0)No	.	.	(1)Yes	yes	yes	no	no	no	no	non-gay	never missed	.	.	.	Not at all/somewhat/moderately sure	.
	46	22	(2)No	(2)No	depressed	not isolated	96.875	100	100	100	incare	positive	High school grad/GED to some prof/tech school or college	less than $10,999	insured	(1)Yes	(0)No	minimal+moderate anxiety	(2)No	yes	no	no	no	no	no	gay	missed visit	disclosed to A few/ Most people/all	disclosed to A few/ Most people/all	disclosed to A few/ Most people/all	very/totally sure	less than 90
	47	23	(1)Yes	(2)No	depressed	isolated	46.875	31.25	33.333	25	incare	positive	some high school or less	$11,000-20,999	insured	(1)Yes	(1)Yes	moderate+severe anxiety	(1)Yes	yes	no	no	yes	yes	no	gay	never missed	disclosed to A few/ Most people/all	disclosed to A few/ Most people/all	disclosed to A few/ Most people/all	Not at all/somewhat/moderately sure	less than 90
	48	27	(1)Yes	(2)No	depressed	isolated	59.375	87.5	66.667	50	incare	positive	some high school or less	less than $10,999	insured	(1)Yes	(0)No	minimal+moderate anxiety	(1)Yes	no	yes	no	no	no	no	non-gay	never missed	disclosed to none	disclosed to A few/ Most people/all	disclosed to A few/ Most people/all	very/totally sure	less than 90
	49	28	(2)No	(2)No	depressed	not isolated	100	100	100	100	incare	positive	High school grad/GED to some prof/tech school or college	less than $10,999	insured	(1)Yes	(1)Yes	moderate+severe anxiety	(1)Yes	yes	no	yes	no	no	no	non-gay	missed visit	disclosed to A few/ Most people/all	disclosed to A few/ Most people/all	disclosed to A few/ Most people/all	very/totally sure	less than 90
	50	29	(2)No	(2)No	depressed	isolated	31.25	25	25	33.333	incare	positive	some high school or less	less than $10,999	insured	(1)Yes	(0)No	minimal+moderate anxiety	(2)No	yes	no	no	no	no	no	non-gay	missed visit	disclosed to A few/ Most people/all	disclosed to A few/ Most people/all	disclosed to A few/ Most people/all	Not at all/somewhat/moderately sure	less than 90
	51	30	(2)No	(2)No	not depressed	not isolated	100	100	91.667	100	incare	positive	High school grad/GED to some prof/tech school or college	$11,000-20,999	insured	(0)No	(1)Yes	minimal+moderate anxiety	(2)No	no	no	no	no	no	no	gay	never missed	disclosed to A few/ Most people/all	disclosed to A few/ Most people/all	disclosed to A few/ Most people/all	very/totally sure	.
	52	30	(2)No	(1)Yes	depressed	not isolated	65.625	75	83.333	66.667	incare	positive	High school grad/GED to some prof/tech school or college	less than $10,999	insured	(1)Yes	(1)Yes	minimal+moderate anxiety	(1)Yes	yes	no	yes	no	no	no	gay	never missed	disclosed to A few/ Most people/all	disclosed to A few/ Most people/all	disclosed to A few/ Most people/all	Not at all/somewhat/moderately sure	greater equal to 90
	53	23	(1)Yes	(2)No	depressed	isolated	31.25	18.75	.	41.667	incare	positive	High school grad/GED to some prof/tech school or college	$11,000-20,999	insured	(0)No	(1)Yes	minimal+moderate anxiety	(1)Yes	yes	yes	no	no	no	no	gay	missed visit	disclosed to A few/ Most people/all	disclosed to A few/ Most people/all	disclosed to A few/ Most people/all	Not at all/somewhat/moderately sure	.
	54	26	(2)No	(2)No	not depressed	not isolated	100	100	100	100	incare	positive	Degree (prof.tech/college/more than college)	$21,000-30,999	insured	(1)Yes	(1)Yes	minimal+moderate anxiety	(1)Yes	yes	no	no	no	no	yes	non-gay	missed visit	disclosed to A few/ Most people/all	disclosed to A few/ Most people/all	disclosed to A few/ Most people/all	very/totally sure	greater equal to 90
	55	29	(2)No	(2)No	depressed	isolated	50	43.75	75	41.667	incare	positive	High school grad/GED to some prof/tech school or college	$21,000-30,999	insured	(1)Yes	(0)No	minimal+moderate anxiety	(2)No	yes	no	no	no	no	no	non-gay	missed visit	disclosed to A few/ Most people/all	disclosed to A few/ Most people/all	disclosed to A few/ Most people/all	very/totally sure	less than 90
	56	24	(2)No	(2)No	not depressed	not isolated	71.875	31.25	33.333	33.333	incare	positive	Degree (prof.tech/college/more than college)	$11,000-20,999	insured	(1)Yes	(1)Yes	minimal+moderate anxiety	(1)Yes	no	no	no	no	no	no	gay	never missed	disclosed to A few/ Most people/all	disclosed to A few/ Most people/all	disclosed to A few/ Most people/all	very/totally sure	greater equal to 90
	57	24	(1)Yes	(2)No	depressed	not isolated	50	50	50	50	incare	positive	some high school or less	less than $10,999	not insured	(1)Yes	.	moderate+severe anxiety	(2)No	yes	no	no	no	no	no	gay	never missed	disclosed to A few/ Most people/all	disclosed to A few/ Most people/all	disclosed to A few/ Most people/all	Not at all/somewhat/moderately sure	less than 90
	58	23	(1)Yes	(2)No	depressed	not isolated	75	75	75	75	incare	positive	High school grad/GED to some prof/tech school or college	less than $10,999	not insured	(1)Yes	.	minimal+moderate anxiety	(1)Yes	yes	no	no	no	no	no	gay	missed visit	disclosed to A few/ Most people/all	disclosed to A few/ Most people/all	disclosed to A few/ Most people/all	very/totally sure	greater equal to 90
	59	25	(1)Yes	(2)No	depressed	not isolated	100	100	100	100	incare	positive	High school grad/GED to some prof/tech school or college	less than $10,999	not insured	(1)Yes	(1)Yes	moderate+severe anxiety	(1)Yes	yes	no	no	no	no	no	gay	missed visit	disclosed to A few/ Most people/all	disclosed to A few/ Most people/all	disclosed to A few/ Most people/all	very/totally sure	less than 90
	60	29	(2)No	(1)Yes	not depressed	not isolated	100	100	100	100	incare	positive	Degree (prof.tech/college/more than college)	$11,000-20,999	not insured	(0)No	(1)Yes	minimal+moderate anxiety	(1)Yes	yes	yes	no	yes	yes	no	non-gay	never missed	disclosed to A few/ Most people/all	disclosed to A few/ Most people/all	disclosed to A few/ Most people/all	very/totally sure	.
	61	24	(2)No	(2)No	not depressed	not isolated	71.875	31.25	66.667	66.667	incare	positive	High school grad/GED to some prof/tech school or college	$11,000-20,999	insured	(1)Yes	.	minimal+moderate anxiety	(1)Yes	yes	no	no	no	no	no	gay	missed visit	disclosed to none	disclosed to none	disclosed to none	very/totally sure	greater equal to 90
	62	26	(2)No	(2)No	not depressed	isolated	0	0	0	0	not incare	positive	High school grad/GED to some prof/tech school or college	less than $10,999	insured	.	.	minimal+moderate anxiety	(2)No	no	no	no	no	no	no	gay	.	.	.	.	Not at all/somewhat/moderately sure	.
	63	28	(2)No	(2)No	not depressed	not isolated	87.5	87.5	91.667	100	not incare	positive	Degree (prof.tech/college/more than college)	$31,000 or more	insured	.	.	minimal+moderate anxiety	(1)Yes	no	no	no	no	no	no	gay	.	.	.	.	Not at all/somewhat/moderately sure	.
	64	20	(2)No	(2)No	not depressed	not isolated	100	100	100	100	incare	positive	High school grad/GED to some prof/tech school or college	$11,000-20,999	insured	(1)Yes	(1)Yes	minimal+moderate anxiety	(2)No	no	no	no	no	no	no	gay	never missed	disclosed to A few/ Most people/all	disclosed to A few/ Most people/all	disclosed to A few/ Most people/all	very/totally sure	greater equal to 90
	65	19	(2)No	(2)No	not depressed	not isolated	75	43.75	25	25	incare	positive	High school grad/GED to some prof/tech school or college	less than $10,999	insured	(1)Yes	(1)Yes	minimal+moderate anxiety	(2)No	yes	no	no	no	no	no	gay	never missed	disclosed to A few/ Most people/all	disclosed to none	disclosed to A few/ Most people/all	very/totally sure	.
	66	22	(1)Yes	(2)No	depressed	isolated	81.25	68.75	100	100	not incare	positive	some high school or less	less than $10,999	not insured	(0)No	.	moderate+severe anxiety	(1)Yes	yes	no	no	no	no	no	non-gay	.	disclosed to A few/ Most people/all	disclosed to A few/ Most people/all	disclosed to A few/ Most people/all	very/totally sure	.
	67	30	(2)No	(2)No	not depressed	not isolated	100	100	100	100	incare	positive	High school grad/GED to some prof/tech school or college	$11,000-20,999	insured	(1)Yes	(1)Yes	minimal+moderate anxiety	(1)Yes	yes	no	no	no	yes	no	non-gay	never missed	disclosed to A few/ Most people/all	disclosed to A few/ Most people/all	disclosed to A few/ Most people/all	very/totally sure	greater equal to 90
	68	21	(2)No	(2)No	depressed	isolated	50	56.25	66.667	75	not incare	positive	some high school or less	less than $10,999	not insured	.	.	moderate+severe anxiety	(2)No	yes	no	no	no	no	no	gay	.	.	.	.	Not at all/somewhat/moderately sure	.
	69	27	(2)No	(2)No	depressed	not isolated	65.625	68.75	75	66.667	incare	positive	High school grad/GED to some prof/tech school or college	less than $10,999	insured	(1)Yes	(0)No	minimal+moderate anxiety	(2)No	yes	no	yes	yes	no	no	gay	missed visit	disclosed to A few/ Most people/all	disclosed to A few/ Most people/all	disclosed to A few/ Most people/all	very/totally sure	less than 90
	70	27	(1)Yes	(2)No	depressed	isolated	93.75	75	50	50	incare	positive	High school grad/GED to some prof/tech school or college	less than $10,999	not insured	(1)Yes	(1)Yes	moderate+severe anxiety	(1)Yes	yes	no	no	no	no	no	non-gay	never missed	disclosed to A few/ Most people/all	disclosed to A few/ Most people/all	disclosed to A few/ Most people/all	very/totally sure	less than 90
	71	26	(2)No	(2)No	not depressed	not isolated	75	75	75	50	incare	positive	Degree (prof.tech/college/more than college)	$31,000 or more	insured	(1)Yes	(1)Yes	minimal+moderate anxiety	(1)Yes	yes	no	no	no	no	no	gay	never missed	disclosed to A few/ Most people/all	disclosed to A few/ Most people/all	disclosed to A few/ Most people/all	very/totally sure	greater equal to 90
	72	30	(2)No	(1)Yes	depressed	isolated	46.875	0	0	0	incare	positive	High school grad/GED to some prof/tech school or college	less than $10,999	not insured	(1)Yes	(1)Yes	minimal+moderate anxiety	(1)Yes	no	no	no	no	no	no	gay	.	disclosed to none	disclosed to A few/ Most people/all	disclosed to none	Not at all/somewhat/moderately sure	greater equal to 90
	73	26	(2)No	(2)No	not depressed	not isolated	75	75	66.667	75	incare	positive	High school grad/GED to some prof/tech school or college	less than $10,999	insured	(1)Yes	(1)Yes	minimal+moderate anxiety	(1)Yes	yes	yes	no	no	no	yes	gay	never missed	disclosed to A few/ Most people/all	disclosed to A few/ Most people/all	disclosed to A few/ Most people/all	very/totally sure	greater equal to 90
	74	28	(1)Yes	(1)Yes	not depressed	not isolated	100	100	100	100	incare	positive	some high school or less	less than $10,999	insured	(1)Yes	(0)No	minimal+moderate anxiety	(1)Yes	yes	no	no	no	no	no	gay	missed visit	disclosed to A few/ Most people/all	disclosed to A few/ Most people/all	disclosed to A few/ Most people/all	very/totally sure	greater equal to 90
	75	28	(1)Yes	(2)No	depressed	isolated	71.875	68.75	50	75	incare	positive	Degree (prof.tech/college/more than college)	$11,000-20,999	not insured	(1)Yes	.	moderate+severe anxiety	(1)Yes	yes	no	yes	no	no	no	non-gay	missed visit	disclosed to A few/ Most people/all	disclosed to A few/ Most people/all	disclosed to A few/ Most people/all	Not at all/somewhat/moderately sure	less than 90
	76	18	(2)No	(2)No	not depressed	isolated	96.875	100	100	100	incare	positive	High school grad/GED to some prof/tech school or college	less than $10,999	insured	(0)No	(0)No	minimal+moderate anxiety	(1)Yes	yes	no	no	no	no	no	gay	never missed	disclosed to A few/ Most people/all	disclosed to none	disclosed to A few/ Most people/all	very/totally sure	.
	77	24	(2)No	(2)No	depressed	not isolated	100	50	16.667	25	incare	positive	High school grad/GED to some prof/tech school or college	less than $10,999	insured	(1)Yes	(1)Yes	minimal+moderate anxiety	(2)No	no	no	no	no	no	no	gay	never missed	disclosed to A few/ Most people/all	disclosed to A few/ Most people/all	disclosed to A few/ Most people/all	very/totally sure	greater equal to 90
	78	29	(2)No	(2)No	not depressed	isolated	25	25	58.333	75	not incare	positive	High school grad/GED to some prof/tech school or college	$21,000-30,999	insured	.	.	minimal+moderate anxiety	(1)Yes	yes	no	no	yes	no	no	non-gay	.	.	.	.	Not at all/somewhat/moderately sure	.
	79	28	(2)No	(2)No	not depressed	not isolated	100	100	100	100	incare	positive	High school grad/GED to some prof/tech school or college	less than $10,999	insured	(1)Yes	(1)Yes	minimal+moderate anxiety	(1)Yes	yes	yes	yes	no	no	yes	gay	missed visit	disclosed to A few/ Most people/all	disclosed to A few/ Most people/all	disclosed to A few/ Most people/all	very/totally sure	greater equal to 90
	80	23	(1)Yes	(2)No	depressed	not isolated	100	81.25	100	100	incare	positive	High school grad/GED to some prof/tech school or college	$11,000-20,999	insured	(1)Yes	(0)No	moderate+severe anxiety	(1)Yes	yes	no	no	no	yes	no	non-gay	missed visit	disclosed to A few/ Most people/all	disclosed to A few/ Most people/all	disclosed to A few/ Most people/all	very/totally sure	less than 90
	81	24	(2)No	(2)No	not depressed	not isolated	100	100	50	25	incare	positive	Degree (prof.tech/college/more than college)	$21,000-30,999	insured	(1)Yes	(0)No	minimal+moderate anxiety	(1)Yes	no	no	no	no	no	no	gay	never missed	disclosed to A few/ Most people/all	disclosed to none	disclosed to none	very/totally sure	greater equal to 90
	82	25	(2)No	(2)No	not depressed	isolated	78.125	68.75	66.667	66.667	incare	positive	High school grad/GED to some prof/tech school or college	less than $10,999	insured	(1)Yes	(1)Yes	minimal+moderate anxiety	(2)No	no	no	no	no	no	no	gay	never missed	disclosed to A few/ Most people/all	disclosed to none	disclosed to A few/ Most people/all	very/totally sure	greater equal to 90
	83	30	(2)No	(2)No	not depressed	not isolated	100	100	100	100	incare	positive	High school grad/GED to some prof/tech school or college	less than $10,999	insured	(1)Yes	(1)Yes	minimal+moderate anxiety	(2)No	yes	no	no	no	no	no	gay	never missed	.	.	.	very/totally sure	greater equal to 90
	84	29	(2)No	(2)No	depressed	not isolated	40.625	93.75	75	75	incare	positive	High school grad/GED to some prof/tech school or college	$31,000 or more	insured	(1)Yes	(1)Yes	minimal+moderate anxiety	(1)Yes	no	no	no	no	no	no	gay	never missed	disclosed to A few/ Most people/all	disclosed to none	disclosed to A few/ Most people/all	very/totally sure	greater equal to 90
	85	28	(1)Yes	(2)No	not depressed	not isolated	75	75	75	75	incare	positive	some high school or less	less than $10,999	insured	(0)No	(0)No	minimal+moderate anxiety	(1)Yes	no	no	no	no	no	no	gay	missed visit	disclosed to A few/ Most people/all	disclosed to none	disclosed to A few/ Most people/all	very/totally sure	.
	86	30	(2)No	(2)No	depressed	not isolated	75	37.5	.	50	incare	positive	High school grad/GED to some prof/tech school or college	$21,000-30,999	insured	(1)Yes	(0)No	minimal+moderate anxiety	(1)Yes	yes	no	no	no	no	yes	gay	missed visit	disclosed to none	disclosed to A few/ Most people/all	disclosed to none	very/totally sure	less than 90
	87	23	(2)No	(2)No	not depressed	not isolated	90.625	81.25	100	100	incare	positive	High school grad/GED to some prof/tech school or college	less than $10,999	insured	(1)Yes	(1)Yes	minimal+moderate anxiety	(1)Yes	yes	no	no	no	no	no	non-gay	never missed	disclosed to A few/ Most people/all	disclosed to A few/ Most people/all	disclosed to none	very/totally sure	less than 90
	88	24	(2)No	(2)No	not depressed	isolated	84.375	81.25	91.667	75	incare	positive	High school grad/GED to some prof/tech school or college	.	insured	(1)Yes	(1)Yes	minimal+moderate anxiety	(2)No	no	no	no	no	no	no	non-gay	never missed	disclosed to A few/ Most people/all	disclosed to A few/ Most people/all	disclosed to A few/ Most people/all	very/totally sure	greater equal to 90
	89	22	(1)Yes	(2)No	depressed	not isolated	21.875	31.25	16.667	16.667	incare	positive	some high school or less	less than $10,999	not insured	(0)No	(1)Yes	.	(2)No	no	no	no	no	no	yes	non-gay	missed visit	.	.	.	Not at all/somewhat/moderately sure	.
	90	22	(1)Yes	(2)No	depressed	not isolated	50	50	50	50	not incare	positive	High school grad/GED to some prof/tech school or college	less than $10,999	insured	(0)No	.	moderate+severe anxiety	(1)Yes	yes	yes	yes	no	no	yes	gay	.	disclosed to A few/ Most people/all	disclosed to A few/ Most people/all	disclosed to A few/ Most people/all	Not at all/somewhat/moderately sure	.
	91	27	(1)Yes	(2)No	depressed	isolated	25	12.5	0	25	incare	positive	some high school or less	less than $10,999	insured	(1)Yes	(0)No	moderate+severe anxiety	(2)No	no	no	no	no	no	no	non-gay	missed visit	disclosed to A few/ Most people/all	disclosed to A few/ Most people/all	disclosed to none	very/totally sure	greater equal to 90
	92	24	(2)No	(2)No	depressed	not isolated	75	87.5	100	100	incare	positive	High school grad/GED to some prof/tech school or college	less than $10,999	insured	(1)Yes	(0)No	moderate+severe anxiety	(1)Yes	no	no	no	no	no	no	gay	never missed	disclosed to A few/ Most people/all	disclosed to A few/ Most people/all	disclosed to A few/ Most people/all	very/totally sure	greater equal to 90
	93	23	(2)No	(2)No	depressed	not isolated	100	87.5	75	75	incare	positive	High school grad/GED to some prof/tech school or college	less than $10,999	not insured	(0)No	.	minimal+moderate anxiety	(1)Yes	yes	yes	no	yes	no	no	non-gay	never missed	.	.	.	very/totally sure	.
	94	25	(2)No	(2)No	not depressed	not isolated	100	93.75	100	100	not incare	positive	High school grad/GED to some prof/tech school or college	$21,000-30,999	not insured	.	.	minimal+moderate anxiety	(2)No	no	no	no	no	no	no	non-gay	.	.	.	.	Not at all/somewhat/moderately sure	.
	95	23	(1)Yes	(2)No	depressed	isolated	0	18.75	83.333	16.667	incare	positive	High school grad/GED to some prof/tech school or college	less than $10,999	insured	(1)Yes	(1)Yes	moderate+severe anxiety	(2)No	yes	no	no	no	no	no	gay	missed visit	disclosed to A few/ Most people/all	disclosed to A few/ Most people/all	disclosed to A few/ Most people/all	very/totally sure	greater equal to 90
	96	24	(2)No	(2)No	not depressed	not isolated	71.875	62.5	75	66.667	incare	positive	High school grad/GED to some prof/tech school or college	less than $10,999	insured	(1)Yes	(0)No	minimal+moderate anxiety	(1)Yes	yes	yes	yes	yes	no	no	gay	missed visit	disclosed to A few/ Most people/all	disclosed to A few/ Most people/all	disclosed to A few/ Most people/all	very/totally sure	greater equal to 90
	97	24	(1)Yes	(2)No	not depressed	not isolated	56.25	68.75	75	75	incare	positive	High school grad/GED to some prof/tech school or college	less than $10,999	insured	(1)Yes	(1)Yes	minimal+moderate anxiety	(1)Yes	yes	no	no	no	no	no	gay	missed visit	disclosed to none	disclosed to none	disclosed to A few/ Most people/all	very/totally sure	greater equal to 90
	98	22	(1)Yes	(2)No	depressed	isolated	71.875	37.5	0	25	incare	positive	High school grad/GED to some prof/tech school or college	less than $10,999	insured	(1)Yes	(1)Yes	moderate+severe anxiety	(1)Yes	yes	no	no	no	no	no	gay	never missed	disclosed to none	disclosed to A few/ Most people/all	disclosed to A few/ Most people/all	very/totally sure	greater equal to 90
	99	25	(1)Yes	(1)Yes	depressed	isolated	56.25	18.75	16.667	0	not incare	positive	High school grad/GED to some prof/tech school or college	less than $10,999	insured	(0)No	.	minimal+moderate anxiety	(2)No	yes	yes	no	no	yes	no	gay	.	disclosed to A few/ Most people/all	disclosed to A few/ Most people/all	disclosed to A few/ Most people/all	Not at all/somewhat/moderately sure	.
	100	24	(1)Yes	(2)No	depressed	isolated	0	0	0	0	incare	positive	High school grad/GED to some prof/tech school or college	less than $10,999	insured	(1)Yes	(1)Yes	minimal+moderate anxiety	(1)Yes	yes	no	no	no	no	no	gay	missed visit	disclosed to none	disclosed to A few/ Most people/all	disclosed to A few/ Most people/all	very/totally sure	less than 90
	101	28	(2)No	(2)No	depressed	not isolated	56.25	87.5	100	100	incare	positive	Degree (prof.tech/college/more than college)	$11,000-20,999	insured	(1)Yes	.	minimal+moderate anxiety	(1)Yes	yes	no	no	no	no	no	gay	missed visit	disclosed to A few/ Most people/all	disclosed to none	disclosed to A few/ Most people/all	very/totally sure	.
	102	28	(2)No	(2)No	depressed	not isolated	50	12.5	50	50	incare	positive	Degree (prof.tech/college/more than college)	$31,000 or more	insured	(1)Yes	(1)Yes	minimal+moderate anxiety	(1)Yes	yes	no	no	no	no	no	non-gay	never missed	disclosed to A few/ Most people/all	disclosed to A few/ Most people/all	disclosed to A few/ Most people/all	Not at all/somewhat/moderately sure	greater equal to 90
	103	22	(2)No	(2)No	not depressed	not isolated	81.25	43.75	100	100	not incare	positive	High school grad/GED to some prof/tech school or college	$21,000-30,999	not insured	.	.	minimal+moderate anxiety	(1)Yes	yes	yes	yes	no	no	no	gay	.	.	.	.	Not at all/somewhat/moderately sure	.
	104	28	(2)No	(2)No	depressed	not isolated	78.125	62.5	100	83.333	incare	positive	High school grad/GED to some prof/tech school or college	less than $10,999	insured	(1)Yes	(0)No	minimal+moderate anxiety	(1)Yes	yes	no	no	no	no	no	non-gay	missed visit	.	.	.	very/totally sure	less than 90
	105	24	(2)No	(2)No	depressed	not isolated	53.125	75	66.667	50	incare	positive	High school grad/GED to some prof/tech school or college	less than $10,999	not insured	(1)Yes	(0)No	minimal+moderate anxiety	(1)Yes	yes	no	no	no	no	no	gay	never missed	disclosed to A few/ Most people/all	disclosed to A few/ Most people/all	disclosed to A few/ Most people/all	very/totally sure	greater equal to 90
	106	29	(2)No	(2)No	depressed	isolated	62.5	37.5	75	75	incare	positive	High school grad/GED to some prof/tech school or college	$21,000-30,999	insured	(1)Yes	(1)Yes	minimal+moderate anxiety	(1)Yes	yes	no	no	no	no	no	gay	missed visit	disclosed to none	disclosed to none	disclosed to A few/ Most people/all	very/totally sure	less than 90
	107	27	(2)No	(2)No	depressed	not isolated	100	62.5	100	100	incare	positive	High school grad/GED to some prof/tech school or college	less than $10,999	insured	(1)Yes	(1)Yes	minimal+moderate anxiety	(2)No	no	no	no	no	no	no	gay	never missed	disclosed to A few/ Most people/all	disclosed to A few/ Most people/all	disclosed to A few/ Most people/all	very/totally sure	greater equal to 90
	108	24	(2)No	(2)No	depressed	not isolated	75	75	75	50	incare	positive	High school grad/GED to some prof/tech school or college	$11,000-20,999	insured	(1)Yes	(1)Yes	moderate+severe anxiety	(1)Yes	yes	no	no	no	no	no	gay	never missed	disclosed to A few/ Most people/all	disclosed to A few/ Most people/all	disclosed to A few/ Most people/all	very/totally sure	greater equal to 90
	109	21	(2)No	(2)No	not depressed	not isolated	96.875	75	50	50	incare	positive	High school grad/GED to some prof/tech school or college	$11,000-20,999	not insured	(1)Yes	(0)No	minimal+moderate anxiety	(1)Yes	yes	no	no	no	no	no	gay	never missed	disclosed to A few/ Most people/all	disclosed to A few/ Most people/all	disclosed to A few/ Most people/all	very/totally sure	greater equal to 90
	110	20	(2)No	(2)No	not depressed	not isolated	59.375	43.75	25	50	incare	positive	High school grad/GED to some prof/tech school or college	less than $10,999	insured	(1)Yes	(0)No	minimal+moderate anxiety	(1)Yes	yes	yes	yes	no	no	no	gay	missed visit	disclosed to A few/ Most people/all	disclosed to none	disclosed to A few/ Most people/all	very/totally sure	greater equal to 90
	111	19	(2)No	(2)No	depressed	not isolated	50	50	50	50	incare	positive	High school grad/GED to some prof/tech school or college	less than $10,999	insured	(0)No	.	moderate+severe anxiety	(2)No	no	no	no	no	no	no	gay	never missed	disclosed to none	disclosed to A few/ Most people/all	disclosed to A few/ Most people/all	Not at all/somewhat/moderately sure	.
	112	25	(1)Yes	(2)No	depressed	isolated	65.625	50	91.667	16.667	incare	positive	High school grad/GED to some prof/tech school or college	less than $10,999	insured	(1)Yes	(1)Yes	minimal+moderate anxiety	(2)No	no	no	no	no	no	no	gay	.	disclosed to A few/ Most people/all	disclosed to A few/ Most people/all	disclosed to A few/ Most people/all	Not at all/somewhat/moderately sure	less than 90
	113	23	(2)No	(2)No	not depressed	isolated	93.75	87.5	100	75	incare	positive	High school grad/GED to some prof/tech school or college	$11,000-20,999	insured	(1)Yes	(1)Yes	minimal+moderate anxiety	(1)Yes	no	no	no	no	no	no	non-gay	missed visit	disclosed to A few/ Most people/all	disclosed to none	disclosed to A few/ Most people/all	very/totally sure	.
	114	27	(2)No	(2)No	depressed	not isolated	71.875	75	75	75	incare	positive	High school grad/GED to some prof/tech school or college	less than $10,999	insured	(1)Yes	(1)Yes	minimal+moderate anxiety	(1)Yes	yes	yes	no	no	no	no	gay	never missed	disclosed to A few/ Most people/all	disclosed to A few/ Most people/all	disclosed to A few/ Most people/all	very/totally sure	less than 90
	115	29	(2)No	(2)No	not depressed	not isolated	100	100	100	100	incare	positive	High school grad/GED to some prof/tech school or college	$31,000 or more	insured	(1)Yes	(1)Yes	minimal+moderate anxiety	(2)No	yes	no	no	no	no	no	gay	never missed	disclosed to A few/ Most people/all	disclosed to A few/ Most people/all	disclosed to A few/ Most people/all	very/totally sure	greater equal to 90
	116	26	(1)Yes	(2)No	depressed	isolated	50	0	33.333	50	not incare	positive	High school grad/GED to some prof/tech school or college	$11,000-20,999	not insured	(0)No	.	minimal+moderate anxiety	(1)Yes	yes	no	no	no	no	no	gay	.	disclosed to A few/ Most people/all	disclosed to A few/ Most people/all	disclosed to A few/ Most people/all	Not at all/somewhat/moderately sure	.
	117	30	(2)No	(2)No	depressed	isolated	53.125	25	25	25	incare	positive	High school grad/GED to some prof/tech school or college	$11,000-20,999	insured	(1)Yes	(1)Yes	moderate+severe anxiety	(1)Yes	no	no	no	no	no	no	gay	missed visit	.	.	.	very/totally sure	greater equal to 90
	118	28	(2)No	(2)No	not depressed	isolated	31.25	75	33.333	50	incare	positive	High school grad/GED to some prof/tech school or college	less than $10,999	insured	(1)Yes	(1)Yes	minimal+moderate anxiety	(2)No	no	no	no	no	no	no	non-gay	never missed	disclosed to A few/ Most people/all	disclosed to A few/ Most people/all	disclosed to A few/ Most people/all	very/totally sure	greater equal to 90
	119	27	(1)Yes	(2)No	depressed	isolated	53.125	68.75	100	100	incare	positive	High school grad/GED to some prof/tech school or college	less than $10,999	insured	(1)Yes	(0)No	minimal+moderate anxiety	(1)Yes	yes	no	no	no	no	no	non-gay	never missed	disclosed to A few/ Most people/all	disclosed to A few/ Most people/all	disclosed to A few/ Most people/all	very/totally sure	greater equal to 90
	120	24	(1)Yes	(2)No	depressed	isolated	43.75	87.5	100	91.667	not incare	positive	Degree (prof.tech/college/more than college)	$31,000 or more	not insured	.	.	minimal+moderate anxiety	(1)Yes	no	no	no	no	no	no	gay	.	.	.	.	Not at all/somewhat/moderately sure	.
	121	24	(2)No	(2)No	depressed	isolated	87.5	100	100	100	incare	positive	High school grad/GED to some prof/tech school or college	$11,000-20,999	insured	(0)No	(0)No	moderate+severe anxiety	(1)Yes	no	no	no	no	no	no	non-gay	never missed	disclosed to A few/ Most people/all	disclosed to A few/ Most people/all	disclosed to A few/ Most people/all	very/totally sure	.
	122	25	(1)Yes	(2)No	depressed	isolated	46.875	62.5	75	75	incare	positive	High school grad/GED to some prof/tech school or college	less than $10,999	not insured	(1)Yes	(1)Yes	minimal+moderate anxiety	(1)Yes	yes	no	no	no	no	no	gay	never missed	disclosed to A few/ Most people/all	disclosed to A few/ Most people/all	disclosed to A few/ Most people/all	very/totally sure	greater equal to 90
	123	22	(2)No	(2)No	not depressed	not isolated	100	100	100	100	incare	positive	High school grad/GED to some prof/tech school or college	less than $10,999	insured	(1)Yes	(1)Yes	minimal+moderate anxiety	(1)Yes	yes	no	no	no	no	no	gay	missed visit	disclosed to A few/ Most people/all	disclosed to A few/ Most people/all	disclosed to A few/ Most people/all	very/totally sure	less than 90
	124	24	(2)No	(1)Yes	depressed	not isolated	100	100	66.667	100	incare	positive	High school grad/GED to some prof/tech school or college	less than $10,999	insured	(1)Yes	(1)Yes	moderate+severe anxiety	(2)No	no	no	no	no	no	no	gay	never missed	disclosed to A few/ Most people/all	disclosed to A few/ Most people/all	disclosed to A few/ Most people/all	very/totally sure	greater equal to 90
	125	30	(2)No	(2)No	not depressed	not isolated	96.875	87.5	83.333	50	incare	positive	High school grad/GED to some prof/tech school or college	less than $10,999	insured	(1)Yes	(0)No	minimal+moderate anxiety	(1)Yes	yes	yes	yes	yes	yes	yes	non-gay	missed visit	disclosed to A few/ Most people/all	disclosed to A few/ Most people/all	disclosed to A few/ Most people/all	very/totally sure	greater equal to 90
	126	21	(1)Yes	(2)No	depressed	not isolated	75	87.5	100	75	incare	positive	High school grad/GED to some prof/tech school or college	$11,000-20,999	insured	(1)Yes	(1)Yes	moderate+severe anxiety	(1)Yes	yes	no	no	no	no	no	gay	never missed	disclosed to A few/ Most people/all	disclosed to A few/ Most people/all	disclosed to A few/ Most people/all	very/totally sure	greater equal to 90
	127	25	(1)Yes	(2)No	not depressed	not isolated	100	100	100	100	incare	positive	High school grad/GED to some prof/tech school or college	less than $10,999	insured	(0)No	(0)No	minimal+moderate anxiety	(1)Yes	yes	yes	yes	yes	yes	no	non-gay	.	disclosed to A few/ Most people/all	disclosed to A few/ Most people/all	disclosed to A few/ Most people/all	very/totally sure	.
	128	19	(2)No	(2)No	depressed	not isolated	100	100	100	100	incare	positive	High school grad/GED to some prof/tech school or college	less than $10,999	insured	(1)Yes	(1)Yes	moderate+severe anxiety	(1)Yes	no	no	no	no	no	no	non-gay	never missed	disclosed to A few/ Most people/all	disclosed to A few/ Most people/all	disclosed to A few/ Most people/all	very/totally sure	.
	129	30	(2)No	(1)Yes	depressed	isolated	90.625	37.5	66.667	41.667	incare	positive	High school grad/GED to some prof/tech school or college	less than $10,999	insured	(1)Yes	(1)Yes	moderate+severe anxiety	(2)No	no	no	no	no	no	no	gay	never missed	disclosed to A few/ Most people/all	disclosed to A few/ Most people/all	disclosed to A few/ Most people/all	very/totally sure	.
	130	23	(2)No	(2)No	depressed	not isolated	100	100	100	100	incare	positive	some high school or less	less than $10,999	insured	(1)Yes	(1)Yes	minimal+moderate anxiety	(1)Yes	yes	no	no	no	no	no	gay	missed visit	disclosed to A few/ Most people/all	disclosed to A few/ Most people/all	disclosed to A few/ Most people/all	very/totally sure	greater equal to 90
	131	24	(1)Yes	(2)No	not depressed	isolated	50	75	75	75	incare	positive	High school grad/GED to some prof/tech school or college	$31,000 or more	insured	(1)Yes	(1)Yes	moderate+severe anxiety	(1)Yes	yes	no	no	no	no	no	gay	missed visit	disclosed to none	disclosed to A few/ Most people/all	disclosed to none	very/totally sure	greater equal to 90
	132	21	(1)Yes	(2)No	depressed	isolated	90.625	50	66.667	91.667	incare	positive	High school grad/GED to some prof/tech school or college	less than $10,999	insured	(1)Yes	.	minimal+moderate anxiety	(1)Yes	yes	no	no	no	no	no	non-gay	missed visit	disclosed to none	disclosed to none	disclosed to A few/ Most people/all	Not at all/somewhat/moderately sure	greater equal to 90
	133	21	(2)No	(2)No	depressed	not isolated	50	37.5	25	25	incare	positive	High school grad/GED to some prof/tech school or college	less than $10,999	insured	(1)Yes	(1)Yes	minimal+moderate anxiety	(1)Yes	yes	no	no	no	no	no	gay	missed visit	disclosed to A few/ Most people/all	disclosed to A few/ Most people/all	disclosed to A few/ Most people/all	very/totally sure	less than 90
	134	20	(1)Yes	(2)No	not depressed	not isolated	100	100	100	100	incare	positive	High school grad/GED to some prof/tech school or college	less than $10,999	not insured	(1)Yes	(1)Yes	minimal+moderate anxiety	(1)Yes	no	no	no	no	no	no	gay	never missed	disclosed to none	disclosed to A few/ Most people/all	disclosed to none	Not at all/somewhat/moderately sure	greater equal to 90
	135	29	(2)No	(2)No	depressed	isolated	34.375	75	25	33.333	incare	positive	Degree (prof.tech/college/more than college)	$31,000 or more	insured	(1)Yes	(1)Yes	moderate+severe anxiety	(1)Yes	yes	no	no	yes	no	no	non-gay	never missed	disclosed to A few/ Most people/all	disclosed to A few/ Most people/all	disclosed to A few/ Most people/all	Not at all/somewhat/moderately sure	greater equal to 90
	136	25	(2)No	(2)No	depressed	not isolated	87.5	100	100	100	incare	positive	some high school or less	less than $10,999	not insured	(1)Yes	(0)No	minimal+moderate anxiety	(2)No	yes	no	no	no	no	no	non-gay	missed visit	disclosed to A few/ Most people/all	disclosed to A few/ Most people/all	disclosed to A few/ Most people/all	very/totally sure	less than 90
	137	21	(2)No	(2)No	depressed	not isolated	75	75	75	75	incare	positive	High school grad/GED to some prof/tech school or college	less than $10,999	insured	(1)Yes	(0)No	minimal+moderate anxiety	(1)Yes	no	no	no	no	no	no	gay	never missed	disclosed to A few/ Most people/all	disclosed to A few/ Most people/all	disclosed to A few/ Most people/all	very/totally sure	greater equal to 90
	138	21	(1)Yes	(2)No	depressed	not isolated	84.375	75	25	100	incare	positive	High school grad/GED to some prof/tech school or college	$11,000-20,999	insured	(1)Yes	(1)Yes	minimal+moderate anxiety	(1)Yes	yes	no	no	yes	no	no	gay	missed visit	disclosed to A few/ Most people/all	disclosed to A few/ Most people/all	disclosed to A few/ Most people/all	very/totally sure	greater equal to 90
	139	29	(2)No	(2)No	not depressed	not isolated	100	100	100	100	incare	positive	High school grad/GED to some prof/tech school or college	$11,000-20,999	insured	(1)Yes	(0)No	minimal+moderate anxiety	(1)Yes	yes	no	no	no	no	no	gay	missed visit	disclosed to A few/ Most people/all	disclosed to A few/ Most people/all	disclosed to A few/ Most people/all	very/totally sure	greater equal to 90
	140	30	(2)No	(2)No	depressed	not isolated	100	100	100	100	incare	positive	Degree (prof.tech/college/more than college)	$21,000-30,999	insured	(1)Yes	(0)No	minimal+moderate anxiety	(1)Yes	no	yes	no	no	no	no	gay	missed visit	disclosed to A few/ Most people/all	disclosed to A few/ Most people/all	disclosed to A few/ Most people/all	very/totally sure	.
	141	23	(2)No	(2)No	depressed	isolated	.	56.25	25	83.333	incare	positive	some high school or less	less than $10,999	insured	(1)Yes	(0)No	.	(1)Yes	yes	no	no	no	no	no	gay	missed visit	.	.	.	very/totally sure	greater equal to 90
	142	24	(2)No	(2)No	not depressed	not isolated	100	75	100	100	incare	positive	High school grad/GED to some prof/tech school or college	$31,000 or more	insured	(1)Yes	(0)No	minimal+moderate anxiety	(1)Yes	yes	no	no	no	no	no	gay	never missed	disclosed to A few/ Most people/all	disclosed to A few/ Most people/all	disclosed to A few/ Most people/all	very/totally sure	greater equal to 90
	143	25	(2)No	(2)No	depressed	isolated	15.625	18.75	58.333	16.667	incare	positive	High school grad/GED to some prof/tech school or college	less than $10,999	insured	(1)Yes	(1)Yes	moderate+severe anxiety	(2)No	yes	no	no	no	no	no	non-gay	missed visit	.	.	.	Not at all/somewhat/moderately sure	less than 90
	144	22	(2)No	(2)No	depressed	isolated	100	100	100	100	incare	positive	some high school or less	$11,000-20,999	insured	(1)Yes	(1)Yes	moderate+severe anxiety	(1)Yes	yes	no	no	no	no	no	gay	.	disclosed to A few/ Most people/all	disclosed to none	disclosed to A few/ Most people/all	very/totally sure	greater equal to 90
	145	30	(2)No	(2)No	depressed	not isolated	100	87.5	75	75	incare	positive	High school grad/GED to some prof/tech school or college	$21,000-30,999	insured	(0)No	(0)No	minimal+moderate anxiety	(1)Yes	no	no	no	no	no	no	gay	missed visit	disclosed to A few/ Most people/all	disclosed to A few/ Most people/all	disclosed to A few/ Most people/all	very/totally sure	.
	146	27	(2)No	(2)No	not depressed	not isolated	90.625	75	75	75	incare	positive	Degree (prof.tech/college/more than college)	$31,000 or more	insured	(1)Yes	(0)No	minimal+moderate anxiety	(1)Yes	no	no	no	no	no	no	gay	never missed	disclosed to A few/ Most people/all	disclosed to A few/ Most people/all	disclosed to A few/ Most people/all	very/totally sure	greater equal to 90
	147	27	(2)No	(2)No	not depressed	not isolated	100	100	100	100	incare	positive	High school grad/GED to some prof/tech school or college	$11,000-20,999	insured	(1)Yes	(1)Yes	minimal+moderate anxiety	(1)Yes	no	no	no	no	no	no	gay	never missed	disclosed to A few/ Most people/all	disclosed to none	disclosed to A few/ Most people/all	very/totally sure	greater equal to 90
	148	26	(2)No	(2)No	depressed	isolated	81.25	62.5	50	75	incare	positive	Degree (prof.tech/college/more than college)	$21,000-30,999	insured	(1)Yes	.	moderate+severe anxiety	(1)Yes	yes	no	no	no	no	no	gay	never missed	disclosed to A few/ Most people/all	disclosed to none	disclosed to A few/ Most people/all	very/totally sure	greater equal to 90
	149	22	(2)No	(2)No	depressed	not isolated	100	93.75	100	100	incare	positive	High school grad/GED to some prof/tech school or college	less than $10,999	insured	(1)Yes	(1)Yes	moderate+severe anxiety	(1)Yes	yes	yes	no	no	no	no	non-gay	missed visit	disclosed to A few/ Most people/all	disclosed to A few/ Most people/all	disclosed to A few/ Most people/all	very/totally sure	greater equal to 90
	150	30	(2)No	(2)No	not depressed	not isolated	100	100	100	100	incare	positive	Degree (prof.tech/college/more than college)	$31,000 or more	insured	(1)Yes	(1)Yes	minimal+moderate anxiety	(1)Yes	no	no	no	no	no	no	gay	never missed	disclosed to A few/ Most people/all	disclosed to A few/ Most people/all	disclosed to A few/ Most people/all	very/totally sure	greater equal to 90
	151	26	(2)No	(2)No	depressed	isolated	62.5	68.75	75	75	incare	positive	High school grad/GED to some prof/tech school or college	$21,000-30,999	insured	(1)Yes	(1)Yes	minimal+moderate anxiety	(1)Yes	no	no	no	no	no	no	gay	missed visit	disclosed to A few/ Most people/all	disclosed to none	disclosed to A few/ Most people/all	Not at all/somewhat/moderately sure	greater equal to 90
	152	19	(1)Yes	(2)No	depressed	isolated	53.125	56.25	58.333	58.333	incare	positive	some high school or less	less than $10,999	insured	(1)Yes	(0)No	moderate+severe anxiety	(1)Yes	no	no	no	no	no	no	gay	never missed	disclosed to none	disclosed to none	disclosed to none	Not at all/somewhat/moderately sure	less than 90
	153	22	(2)No	(2)No	depressed	not isolated	100	75	75	100	incare	positive	Degree (prof.tech/college/more than college)	less than $10,999	insured	(1)Yes	(0)No	moderate+severe anxiety	(1)Yes	yes	no	no	no	no	no	gay	never missed	disclosed to A few/ Most people/all	disclosed to A few/ Most people/all	disclosed to none	very/totally sure	greater equal to 90
	154	24	(1)Yes	(2)No	not depressed	not isolated	96.875	81.25	50	66.667	incare	positive	Degree (prof.tech/college/more than college)	$11,000-20,999	insured	(1)Yes	(1)Yes	minimal+moderate anxiety	(1)Yes	yes	no	no	no	no	no	gay	never missed	disclosed to A few/ Most people/all	disclosed to A few/ Most people/all	disclosed to A few/ Most people/all	very/totally sure	greater equal to 90
	155	21	(2)No	(2)No	not depressed	not isolated	21.875	81.25	100	58.333	incare	positive	High school grad/GED to some prof/tech school or college	less than $10,999	insured	(1)Yes	(0)No	minimal+moderate anxiety	(1)Yes	yes	no	no	no	no	no	gay	never missed	disclosed to A few/ Most people/all	disclosed to A few/ Most people/all	disclosed to none	very/totally sure	greater equal to 90
	156	28	(2)No	(2)No	depressed	isolated	15.625	25	25	50	incare	positive	High school grad/GED to some prof/tech school or college	$11,000-20,999	insured	(1)Yes	(1)Yes	moderate+severe anxiety	(1)Yes	yes	no	no	no	no	no	gay	missed visit	disclosed to A few/ Most people/all	disclosed to A few/ Most people/all	disclosed to A few/ Most people/all	very/totally sure	greater equal to 90
	157	22	(1)Yes	(2)No	not depressed	not isolated	62.5	68.75	100	66.667	incare	positive	High school grad/GED to some prof/tech school or college	less than $10,999	insured	(1)Yes	(0)No	minimal+moderate anxiety	(1)Yes	no	no	no	no	no	no	non-gay	never missed	disclosed to none	disclosed to A few/ Most people/all	disclosed to none	very/totally sure	.
	158	28	(2)No	(2)No	depressed	not isolated	37.5	0	50	66.667	not incare	positive	Degree (prof.tech/college/more than college)	$31,000 or more	not insured	(0)No	.	moderate+severe anxiety	(1)Yes	yes	no	no	no	no	no	non-gay	.	disclosed to A few/ Most people/all	disclosed to A few/ Most people/all	disclosed to A few/ Most people/all	Not at all/somewhat/moderately sure	.
	159	30	(2)No	(2)No	not depressed	not isolated	100	50	0	0	incare	positive	Degree (prof.tech/college/more than college)	$21,000-30,999	insured	(1)Yes	(1)Yes	minimal+moderate anxiety	(1)Yes	no	no	no	no	no	no	gay	never missed	disclosed to A few/ Most people/all	disclosed to A few/ Most people/all	disclosed to A few/ Most people/all	very/totally sure	greater equal to 90
	160	22	(1)Yes	(2)No	depressed	not isolated	75	68.75	100	83.333	incare	positive	some high school or less	less than $10,999	insured	(1)Yes	(0)No	minimal+moderate anxiety	(1)Yes	no	no	no	no	no	no	gay	missed visit	.	.	.	Not at all/somewhat/moderately sure	less than 90
	161	23	(2)No	(2)No	depressed	isolated	43.75	31.25	58.333	58.333	incare	positive	High school grad/GED to some prof/tech school or college	$21,000-30,999	insured	(1)Yes	(1)Yes	moderate+severe anxiety	(1)Yes	yes	no	no	no	no	no	gay	never missed	disclosed to A few/ Most people/all	disclosed to A few/ Most people/all	disclosed to A few/ Most people/all	Not at all/somewhat/moderately sure	greater equal to 90
	162	23	(1)Yes	(2)No	depressed	isolated	75	25	0	58.333	incare	positive	High school grad/GED to some prof/tech school or college	less than $10,999	insured	(1)Yes	.	moderate+severe anxiety	(1)Yes	yes	no	no	no	no	no	gay	missed visit	disclosed to A few/ Most people/all	disclosed to A few/ Most people/all	disclosed to A few/ Most people/all	very/totally sure	.
	163	26	(1)Yes	(2)No	depressed	not isolated	65.625	25	50	50	incare	positive	Degree (prof.tech/college/more than college)	less than $10,999	not insured	(0)No	(0)No	minimal+moderate anxiety	(1)Yes	yes	no	no	no	no	no	non-gay	missed visit	disclosed to A few/ Most people/all	disclosed to none	disclosed to A few/ Most people/all	very/totally sure	.
	164	25	(2)No	(2)No	not depressed	not isolated	81.25	75	75	75	incare	positive	Degree (prof.tech/college/more than college)	$21,000-30,999	insured	(0)No	(0)No	minimal+moderate anxiety	(1)Yes	yes	no	no	no	no	no	gay	never missed	disclosed to A few/ Most people/all	disclosed to A few/ Most people/all	disclosed to A few/ Most people/all	very/totally sure	.
	165	24	(1)Yes	(2)No	depressed	isolated	50	50	50	50	incare	positive	Degree (prof.tech/college/more than college)	$31,000 or more	insured	(1)Yes	(1)Yes	minimal+moderate anxiety	(1)Yes	yes	no	no	no	no	no	gay	never missed	disclosed to A few/ Most people/all	disclosed to A few/ Most people/all	disclosed to A few/ Most people/all	Not at all/somewhat/moderately sure	less than 90
	166	20	(1)Yes	(2)No	not depressed	isolated	96.875	93.75	41.667	58.333	incare	positive	some high school or less	less than $10,999	insured	(0)No	(0)No	minimal+moderate anxiety	(2)No	yes	no	no	no	no	no	gay	missed visit	disclosed to A few/ Most people/all	disclosed to none	disclosed to none	very/totally sure	.
	167	30	(2)No	(2)No	not depressed	not isolated	75	75	75	75	incare	positive	High school grad/GED to some prof/tech school or college	less than $10,999	not insured	(1)Yes	(1)Yes	minimal+moderate anxiety	(2)No	yes	no	no	no	no	no	gay	missed visit	disclosed to A few/ Most people/all	disclosed to A few/ Most people/all	disclosed to A few/ Most people/all	very/totally sure	greater equal to 90
	168	30	(1)Yes	(2)No	depressed	not isolated	96.875	87.5	100	100	incare	positive	High school grad/GED to some prof/tech school or college	less than $10,999	insured	(1)Yes	(1)Yes	moderate+severe anxiety	(1)Yes	yes	no	no	no	no	no	gay	missed visit	disclosed to A few/ Most people/all	disclosed to none	disclosed to A few/ Most people/all	very/totally sure	greater equal to 90
	169	21	(2)No	(2)No	not depressed	not isolated	100	100	100	100	incare	positive	High school grad/GED to some prof/tech school or college	less than $10,999	insured	(1)Yes	(1)Yes	minimal+moderate anxiety	(1)Yes	yes	no	no	no	no	no	gay	never missed	disclosed to A few/ Most people/all	disclosed to A few/ Most people/all	disclosed to A few/ Most people/all	very/totally sure	greater equal to 90
	170	25	(2)No	(2)No	not depressed	not isolated	100	100	100	100	incare	positive	High school grad/GED to some prof/tech school or college	$21,000-30,999	insured	(1)Yes	(1)Yes	minimal+moderate anxiety	(1)Yes	yes	no	no	no	no	no	gay	missed visit	disclosed to A few/ Most people/all	disclosed to A few/ Most people/all	disclosed to A few/ Most people/all	very/totally sure	greater equal to 90
	171	.	(1)Yes	(2)No	not depressed	.	0	0	0	0	not incare	positive	Degree (prof.tech/college/more than college)	$11,000-20,999	insured	(1)Yes	.	minimal+moderate anxiety	(1)Yes	no	no	no	no	no	no	non-gay	.	disclosed to none	disclosed to none	disclosed to none	Not at all/somewhat/moderately sure	less than 90
	172	24	(2)No	(2)No	depressed	not isolated	100	100	100	100	incare	positive	High school grad/GED to some prof/tech school or college	less than $10,999	not insured	(1)Yes	(1)Yes	moderate+severe anxiety	(1)Yes	no	no	no	no	no	no	gay	never missed	disclosed to A few/ Most people/all	disclosed to A few/ Most people/all	disclosed to A few/ Most people/all	very/totally sure	less than 90
	173	24	(2)No	(2)No	not depressed	not isolated	100	100	100	100	incare	positive	High school grad/GED to some prof/tech school or college	$11,000-20,999	insured	(1)Yes	(1)Yes	minimal+moderate anxiety	(1)Yes	yes	no	no	no	no	no	non-gay	never missed	disclosed to A few/ Most people/all	disclosed to A few/ Most people/all	disclosed to A few/ Most people/all	very/totally sure	greater equal to 90
	174	28	(1)Yes	(2)No	not depressed	isolated	75	75	75	75	incare	positive	High school grad/GED to some prof/tech school or college	$21,000-30,999	insured	(1)Yes	(1)Yes	minimal+moderate anxiety	(1)Yes	yes	no	no	no	no	no	gay	missed visit	disclosed to A few/ Most people/all	disclosed to none	disclosed to A few/ Most people/all	very/totally sure	less than 90
	175	26	(2)No	(2)No	depressed	not isolated	53.125	87.5	100	100	incare	positive	High school grad/GED to some prof/tech school or college	$11,000-20,999	insured	(1)Yes	(1)Yes	moderate+severe anxiety	(1)Yes	yes	no	no	no	no	no	gay	never missed	disclosed to A few/ Most people/all	disclosed to A few/ Most people/all	disclosed to A few/ Most people/all	very/totally sure	greater equal to 90
	176	26	(1)Yes	(2)No	depressed	not isolated	78.125	68.75	75	75	not incare	positive	High school grad/GED to some prof/tech school or college	less than $10,999	not insured	(0)No	.	moderate+severe anxiety	(1)Yes	yes	yes	yes	no	no	yes	gay	.	disclosed to A few/ Most people/all	disclosed to A few/ Most people/all	disclosed to A few/ Most people/all	very/totally sure	.
	177	21	(2)No	(2)No	.	not isolated	.	.	.	.	incare	positive	High school grad/GED to some prof/tech school or college	less than $10,999	insured	(1)Yes	(0)No	.	(1)Yes	yes	no	no	no	no	no	gay	never missed	.	.	.	very/totally sure	greater equal to 90
	178	26	(2)No	(2)No	depressed	isolated	75	75	100	75	incare	positive	High school grad/GED to some prof/tech school or college	$21,000-30,999	insured	(1)Yes	(1)Yes	minimal+moderate anxiety	(1)Yes	yes	no	no	no	no	no	gay	missed visit	disclosed to none	disclosed to A few/ Most people/all	disclosed to A few/ Most people/all	very/totally sure	less than 90
	179	23	(1)Yes	(2)No	depressed	not isolated	90.625	93.75	100	100	incare	positive	High school grad/GED to some prof/tech school or college	less than $10,999	not insured	(1)Yes	(0)No	moderate+severe anxiety	(1)Yes	yes	no	no	no	no	no	gay	never missed	disclosed to A few/ Most people/all	disclosed to A few/ Most people/all	disclosed to A few/ Most people/all	Not at all/somewhat/moderately sure	greater equal to 90
	180	24	(2)No	(2)No	not depressed	not isolated	100	100	100	100	incare	positive	High school grad/GED to some prof/tech school or college	$11,000-20,999	insured	(1)Yes	(0)No	minimal+moderate anxiety	(1)Yes	yes	no	no	no	no	no	non-gay	missed visit	.	.	.	Not at all/somewhat/moderately sure	greater equal to 90
	181	21	(1)Yes	(2)No	depressed	isolated	6.25	18.75	41.667	8.333	incare	positive	High school grad/GED to some prof/tech school or college	less than $10,999	insured	(1)Yes	.	moderate+severe anxiety	(1)Yes	yes	no	no	no	no	yes	non-gay	missed visit	disclosed to A few/ Most people/all	disclosed to A few/ Most people/all	disclosed to A few/ Most people/all	very/totally sure	greater equal to 90
	182	24	(2)No	(2)No	not depressed	isolated	12.5	0	0	0	incare	positive	High school grad/GED to some prof/tech school or college	$11,000-20,999	insured	(1)Yes	(1)Yes	moderate+severe anxiety	(1)Yes	yes	no	no	no	no	no	gay	missed visit	disclosed to A few/ Most people/all	disclosed to A few/ Most people/all	disclosed to A few/ Most people/all	very/totally sure	less than 90
	183	24	(2)No	(2)No	not depressed	not isolated	68.75	62.5	66.667	66.667	incare	positive	High school grad/GED to some prof/tech school or college	less than $10,999	insured	(1)Yes	(0)No	minimal+moderate anxiety	(1)Yes	yes	no	no	yes	no	no	non-gay	missed visit	disclosed to A few/ Most people/all	disclosed to A few/ Most people/all	disclosed to A few/ Most people/all	very/totally sure	.
	184	26	(1)Yes	(1)Yes	depressed	isolated	28.125	0	0	25	incare	positive	High school grad/GED to some prof/tech school or college	less than $10,999	insured	(0)No	(0)No	moderate+severe anxiety	(2)No	yes	yes	yes	no	no	yes	non-gay	missed visit	disclosed to A few/ Most people/all	disclosed to A few/ Most people/all	disclosed to A few/ Most people/all	very/totally sure	.
	185	25	(2)No	(2)No	depressed	isolated	25	18.75	0	25	incare	positive	Degree (prof.tech/college/more than college)	$11,000-20,999	not insured	(0)No	(0)No	moderate+severe anxiety	(1)Yes	yes	yes	no	no	no	no	gay	never missed	disclosed to A few/ Most people/all	disclosed to none	disclosed to A few/ Most people/all	very/totally sure	.
	186	27	(1)Yes	(1)Yes	not depressed	not isolated	50	62.5	75	50	incare	positive	Degree (prof.tech/college/more than college)	less than $10,999	insured	(0)No	(0)No	minimal+moderate anxiety	(1)Yes	yes	yes	no	yes	yes	yes	gay	never missed	disclosed to A few/ Most people/all	disclosed to none	disclosed to A few/ Most people/all	very/totally sure	.
	187	21	(1)Yes	(2)No	not depressed	not isolated	100	100	100	100	incare	positive	High school grad/GED to some prof/tech school or college	less than $10,999	insured	(1)Yes	(0)No	minimal+moderate anxiety	(2)No	no	no	no	no	no	no	non-gay	never missed	.	.	.	Not at all/somewhat/moderately sure	less than 90
	188	23	(1)Yes	(2)No	depressed	isolated	31.25	31.25	83.333	50	incare	positive	High school grad/GED to some prof/tech school or college	less than $10,999	insured	(1)Yes	(0)No	moderate+severe anxiety	(1)Yes	yes	no	no	no	no	no	gay	missed visit	disclosed to A few/ Most people/all	disclosed to A few/ Most people/all	disclosed to A few/ Most people/all	very/totally sure	greater equal to 90
	189	24	(2)No	(2)No	depressed	isolated	100	100	100	100	incare	positive	High school grad/GED to some prof/tech school or college	less than $10,999	insured	(1)Yes	(1)Yes	moderate+severe anxiety	(1)Yes	yes	no	no	no	no	no	gay	missed visit	.	.	.	very/totally sure	greater equal to 90
	190	27	(2)No	(2)No	not depressed	not isolated	90.625	43.75	41.667	66.667	incare	positive	Degree (prof.tech/college/more than college)	$31,000 or more	insured	(1)Yes	(1)Yes	minimal+moderate anxiety	(1)Yes	no	no	no	no	no	no	non-gay	never missed	disclosed to A few/ Most people/all	disclosed to none	disclosed to A few/ Most people/all	very/totally sure	greater equal to 90
	191	27	(2)No	(2)No	not depressed	not isolated	100	100	100	100	incare	positive	High school grad/GED to some prof/tech school or college	less than $10,999	insured	(1)Yes	.	minimal+moderate anxiety	(1)Yes	yes	yes	yes	yes	yes	yes	gay	never missed	disclosed to A few/ Most people/all	disclosed to A few/ Most people/all	disclosed to A few/ Most people/all	very/totally sure	greater equal to 90
	192	28	(1)Yes	(2)No	depressed	not isolated	100	100	100	100	not incare	positive	Degree (prof.tech/college/more than college)	less than $10,999	not insured	(1)Yes	.	moderate+severe anxiety	(1)Yes	yes	no	no	no	no	no	gay	.	disclosed to A few/ Most people/all	disclosed to A few/ Most people/all	disclosed to A few/ Most people/all	very/totally sure	less than 90
	193	22	(1)Yes	(1)Yes	depressed	not isolated	78.125	75	75	91.667	incare	positive	High school grad/GED to some prof/tech school or college	$31,000 or more	insured	(1)Yes	.	moderate+severe anxiety	(1)Yes	yes	no	no	no	no	no	gay	missed visit	disclosed to A few/ Most people/all	disclosed to A few/ Most people/all	disclosed to A few/ Most people/all	very/totally sure	less than 90
